# Supplementary material for: Gruppo Otologico’s Experience in Managing the So-Called Inoperable Tympanojugular Paraganglioma
Source: Brain Sci. 2024 Jul 25;14(8):745. doi: 10.3390/brainsci14080745 (PMC11352639; doi:10.3390/brainsci14080745)
Supplement: Supplementary file 1 [file brainsci-14-00745-s001.zip]

Archive with 1 entries (1 files):
- brainsci-3103693-supplementary.mp4
